# Supplementary material for: Influence of Parental and Offspring Dietary Behaviors on the Association of Overweight and Obesity between Two Generations: Results from a Cross-Sectional Analysis of Parent-Offspring Trios in China
Source: Nutrients. 2022 Nov 2;14(21):4625. doi: 10.3390/nu14214625 (PMC9658054; doi:10.3390/nu14214625)
Supplement: Supplementary file 1 [file nutrients-14-04625-s001.zip]

Archive with 1 entries (1 files):
- nutrients-1981634-supplementary.pdf
